# Supplementary material for: Honeybee Colony Growth Period Recognition Based on Multivariate Temperature Feature Extraction and Machine Learning
Source: Sensors (Basel). 2025 Jun 23;25(13):3916. doi: 10.3390/s25133916 (PMC12251692; doi:10.3390/s25133916)
Supplement: Supplementary file 1 [file sensors-25-03916-s001.zip]

Archive with 1 entries (1 files):
- sensors-3665623-supplementary.pdf
